# Supplementary material for: Structure-Dependent Inhibition of Stenotrophomonas maltophilia by Polyphenol and Its Impact on Cell Membrane
Source: Front Microbiol. 2019 Nov 13;10:2646. doi: 10.3389/fmicb.2019.02646 (PMC6863799; doi:10.3389/fmicb.2019.02646)
Supplement: Supplementary file 1 [file Table_1.XLSX]

## Sheet: Sheet1
Table S1. The rules for naming binary combinations of polyphenols.
		1 mg/mL &1 mg/mL	1 mg/mL&0.5 mg/mL	1 mg/mL&0.25 mg/mL	1 mg/mL&0.125 mg/mL	0.5 mg/mL&1 mg/mL	0.5 mg/mL&0.5 mg/mL	0.5 mg/mL&0.25 mg/mL	0.5 mg/mL&0.125 mg/mL	0.25 mg/mL&1 mg/mL	0.25 mg/mL&0.5 mg/mL	0.25 mg/mL&0.25 mg/mL	0.25 mg/mL&0.125 mg/mL	0.125 mg/mL&1 mg/mL	0.125 mg/mL&0.5 mg/mL	0.125&0.25 mg/mL	0.125 mg/mL&0.125 mg/mL	solvent control	NB medium control
		X1	X2	X3	X4	X5	X6	X7	X8	X9	X10	X11	X12	X13	X14	X15	X16	X17	X18
phloretin - ferulic acid	A	A-X1	A-X2	A-X3	A-X4	A-X5	A-X6	A-X7	A-X8	A-X9	A-X10	A-X11	A-X12	A-X13	A-X14	A-X15	A-X16	A-X17	A-X18
phloretin - p-coumaric acid	B	B-X1	B-X2	B-X3	B-X4	B-X5	B-X6	B-X7	B-X8	B-X9	B-X10	B-X11	B-X12	B-X13	B-X14	B-X15	B-X16	B-X17	B-X18
phloretin - caffeic acid	C	C-X1	C-X2	C-X3	C-X4	C-X5	C-X6	C-X7	C-X8	C-X9	C-X10	C-X11	C-X12	C-X13	C-X14	C-X15	C-X16	C-X17	C-X18
phloretin - (-)-epigallocatechin	D	D-X1	D-X2	D-X3	D-X4	D-X5	D-X6	D-X7	D-X8	D-X9	D-X10	D-X11	D-X12	D-X13	D-X14	D-X15	D-X16	D-X17	D-X18
phloretin - chlorogenic acid	E	E-X1	E-X2	E-X3	E-X4	E-X5	E-X6	E-X7	E-X8	E-X9	E-X10	E-X11	E-X12	E-X13	E-X14	E-X15	E-X16	E-X17	E-X18
ferulic acid - p-coumaric acid	F	F-X1	F-X2	F-X3	F-X4	F-X5	F-X6	F-X7	F-X8	F-X9	F-X10	F-X11	F-X12	F-X13	F-X14	F-X15	F-X16	F-X17	F-X18
ferulic acid - caffeic acid	G	G-X1	G-X2	G-X3	G-X4	G-X5	G-X6	G-X7	G-X8	G-X9	G-X10	G-X11	G-X12	G-X13	G-X14	G-X15	G-X16	G-X17	G-X18
ferulic acid - (-)-epigallocatechin	H	H-X1	H-X2	H-X3	H-X4	H-X5	H-X6	H-X7	H-X8	H-X9	H-X10	H-X11	H-X12	H-X13	H-X14	H-X15	H-X16	H-X17	H-X18
ferulic acid - chlorogenic acid	I	I-X1	I-X2	I-X3	I-X4	I-X5	I-X6	I-X7	I-X8	I-X9	I-X10	I-X11	I-X12	I-X13	I-X14	I-X15	I-X16	I-X17	I-X18
p-coumaric acid - caffeic acid	J	J-X1	J-X2	J-X3	J-X4	J-X5	J-X6	J-X7	J-X8	J-X9	J-X10	J-X11	J-X12	J-X13	J-X14	J-X15	J-X16	J-X17	J-X18
p-coumaric acid - (-)-epigallocatechin	K	K-X1	K-X2	K-X3	K-X4	K-X5	K-X6	K-X7	K-X8	K-X9	K-X10	K-X11	K-X12	K-X13	K-X14	K-X15	K-X16	K-X17	K-X18
p-coumaric acid - chlorogenic acid	L	L-X1	L-X2	L-X3	L-X4	L-X5	L-X6	L-X7	L-X8	L-X9	L-X10	L-X11	L-X12	L-X13	L-X14	L-X15	L-X16	L-X17	L-X18
caffeic acid - (-)-epigallocatechin	M	M-X1	M-X2	M-X3	M-X4	M-X5	M-X6	M-X7	M-X8	M-X9	M-X10	M-X11	M-X12	M-X13	M-X14	M-X15	M-X16	M-X17	M-X18
caffeic acid - chlorogenic acid	N	N-X1	N-X2	N-X3	N-X4	N-X5	N-X6	N-X7	N-X8	N-X9	N-X10	N-X11	N-X12	N-X13	N-X14	N-X15	N-X16	N-X17	N-X18
(-)-epigallocatechin - chlorogenic acid	Q	Q-X1	Q-X2	Q-X3	Q-X4	Q-X5	Q-X6	Q-X7	Q-X8	Q-X9	Q-X10	Q-X11	Q-X12	Q-X13	Q-X14	Q-X15	Q-X16	Q-X17	Q-X18
